# Supplementary material for: PARP1 Might Substitute HSF1 to Reactivate Latent HIV-1 by Binding to Heat Shock Element
Source: Cells. 2022 Jul 29;11(15):2331. doi: 10.3390/cells11152331 (PMC9367301; doi:10.3390/cells11152331)
Supplement: Supplementary file 1 [file cells-11-02331-s001.zip]

Archive with 1 entries (1 files):
- cells-1641032-supplementary.pdf
